# Supplementary material for: Assessment of Post-Discharge Growth Pattern After Initial Growth Faltering and Its Association with the Neurodevelopment Status in Preterm Infants: A Cohort Study
Source: Nutrients. 2025 Dec 30;18(1):125. doi: 10.3390/nu18010125 (PMC12787592; doi:10.3390/nu18010125)
Supplement: Supplementary file 1 [file nutrients-18-00125-s001.zip]

Archive with 1 entries (1 files):
- nutrients-4052940-supplementary.pdf
